# Supplementary material for: Identification of early Alzheimer’s disease subclass and signature genes based on PANoptosis genes
Source: Front Immunol. 2024 Nov 22;15:1462003. doi: 10.3389/fimmu.2024.1462003 (PMC11621049; doi:10.3389/fimmu.2024.1462003)
Supplement: Supplementary file 2 [file Table1.xlsx]

## Sheet: Sheet1
Table S1 GEO datasets referenced in this study.
GSE dataset	Disease State	SEX	Braak Stage	Brain Region
GSE48350	Control:173	male:124	braak stage I:2	Entorhinal Cortex:54
	AD:80	female:129	braak stage II:3	Hippocampus:62
			braak stage III:11	Postcentral Gyrus:68
			braak stage IV:19	Superior Frontal Gyrus:68
			braak stage V:15
			braak stage V-VI:4
			braak stage VI:23
			braak stage no info:3
GSE122063	Control:44	male:32	low Braak stage	Frontal Cortex:50
	AD:56	female:68		Temporal Cortex:50
GSE5281	Control:74	male:103		Entorhinal Cortex:23
	AD:87	female:58		Hippocampus:23
				Medial Temporal Gyrus:28
				Posterior Cingulate:13
				Posterior Singulate:9
				Primary Visual Cortex:31
				Superior Frontal Gyrus:34
GSE147528	Control:0	male:20	braak stage 0:6	Superior frontal gyrus:10
	AD:20		braak stage 2:8	Entorhinal cortex:10
			braak stage 6:6
GSE188545	Control:0	male:6	Braak Stage I/II, n = 6	Medial Temporal Gyrus:12
	AD:12	female:6	Braak Stage V/VI，n = 6
GSE160936	Control:0	male:16	braak tangle stage 0:4	SSC:12
	AD:24	female:8	braak tangle stage 1:8	EC:12
			braak tangle stage 3:4
			braak tangle stage 4:2
			braak tangle stage 5:4
			braak tangle stage 6:2
