# Supplementary material for: Identification of early Alzheimer’s disease subclass and signature genes based on PANoptosis genes
Source: Front Immunol. 2024 Nov 22;15:1462003. doi: 10.3389/fimmu.2024.1462003 (PMC11621049; doi:10.3389/fimmu.2024.1462003)
Supplement: Supplementary file 3 [file Table2.xlsx]

## Sheet: Sheet1
Table S2 PANoptosis genes
Gene	Type
TNF	NECROPTOSIS
TNFRSF1A	NECROPTOSIS
TRADD	NECROPTOSIS
TRAF2	NECROPTOSIS
TRAF5	NECROPTOSIS
RIPK1	NECROPTOSIS
BIRC2	NECROPTOSIS
BIRC3	NECROPTOSIS
XIAP	NECROPTOSIS
RBCK1	NECROPTOSIS
RNF31	NECROPTOSIS
SHARPIN	NECROPTOSIS
SPATA2L	NECROPTOSIS
SPATA2	NECROPTOSIS
CYLD	NECROPTOSIS
FADD	NECROPTOSIS
CASP8	NECROPTOSIS
CFLAR	NECROPTOSIS
RIPK3	NECROPTOSIS
CYBB	NECROPTOSIS
CAMK2A	NECROPTOSIS
CAMK2D	NECROPTOSIS
CAMK2B	NECROPTOSIS
CAMK2G	NECROPTOSIS
SLC25A4	NECROPTOSIS
SLC25A5	NECROPTOSIS
SLC25A6	NECROPTOSIS
SLC25A31	NECROPTOSIS
PPID	NECROPTOSIS
VDAC1	NECROPTOSIS
VDAC2	NECROPTOSIS
VDAC3	NECROPTOSIS
GLUD2	NECROPTOSIS
GLUD1	NECROPTOSIS
GLUL	NECROPTOSIS
PYGL	NECROPTOSIS
PYGM	NECROPTOSIS
PYGB	NECROPTOSIS
MAPK8	NECROPTOSIS
MAPK10	NECROPTOSIS
MAPK9	NECROPTOSIS
FTH1	NECROPTOSIS
FTL	NECROPTOSIS
PLA2G4E	NECROPTOSIS
PLA2G4A	NECROPTOSIS
JMJD7-PLA2G4B	NECROPTOSIS
PLA2G4B	NECROPTOSIS
PLA2G4C	NECROPTOSIS
PLA2G4D	NECROPTOSIS
PLA2G4F	NECROPTOSIS
ALOX15	NECROPTOSIS
CAPN1	NECROPTOSIS
CAPN2	NECROPTOSIS
SMPD1	NECROPTOSIS
MLKL	NECROPTOSIS
PGAM5	NECROPTOSIS
DNM1L	NECROPTOSIS
NLRP3	NECROPTOSIS
PYCARD	NECROPTOSIS
CASP1	NECROPTOSIS
IL1B	NECROPTOSIS
CHMP2A	NECROPTOSIS
CHMP2B	NECROPTOSIS
CHMP3	NECROPTOSIS
RNF103-CHMP3	NECROPTOSIS
CHMP4B	NECROPTOSIS
CHMP4A	NECROPTOSIS
CHMP6	NECROPTOSIS
VPS4B	NECROPTOSIS
VPS4A	NECROPTOSIS
CHMP1B	NECROPTOSIS
CHMP1A	NECROPTOSIS
CHMP5	NECROPTOSIS
CHMP7	NECROPTOSIS
TRPM7	NECROPTOSIS
IL1A	NECROPTOSIS
IL33	NECROPTOSIS
HMGB1	NECROPTOSIS
TNFSF10	NECROPTOSIS
TNFRSF10A	NECROPTOSIS
TNFRSF10B	NECROPTOSIS
FASLG	NECROPTOSIS
FAS	NECROPTOSIS
FAF1	NECROPTOSIS
IFNA1	NECROPTOSIS
IFNA2	NECROPTOSIS
IFNA4	NECROPTOSIS
IFNA5	NECROPTOSIS
IFNA6	NECROPTOSIS
IFNA7	NECROPTOSIS
IFNA8	NECROPTOSIS
IFNA10	NECROPTOSIS
IFNA13	NECROPTOSIS
IFNA14	NECROPTOSIS
IFNA16	NECROPTOSIS
IFNA17	NECROPTOSIS
IFNA21	NECROPTOSIS
IFNB1	NECROPTOSIS
IFNG	NECROPTOSIS
IFNAR1	NECROPTOSIS
IFNAR2	NECROPTOSIS
IFNGR1	NECROPTOSIS
IFNGR2	NECROPTOSIS
JAK1	NECROPTOSIS
JAK2	NECROPTOSIS
JAK3	NECROPTOSIS
TYK2	NECROPTOSIS
STAT1	NECROPTOSIS
STAT2	NECROPTOSIS
STAT3	NECROPTOSIS
STAT4	NECROPTOSIS
STAT5A	NECROPTOSIS
STAT5B	NECROPTOSIS
STAT6	NECROPTOSIS
IRF9	NECROPTOSIS
EIF2AK2	NECROPTOSIS
TLR4	NECROPTOSIS
TICAM2	NECROPTOSIS
TICAM1	NECROPTOSIS
TLR3	NECROPTOSIS
ZBP1	NECROPTOSIS
USP21	NECROPTOSIS
SQSTM1	NECROPTOSIS
HSP90AA1	NECROPTOSIS
HSP90AB1	NECROPTOSIS
TNFAIP3	NECROPTOSIS
PARP2	NECROPTOSIS
PARP3	NECROPTOSIS
PARP4	NECROPTOSIS
BID	NECROPTOSIS
BAX	NECROPTOSIS
AIFM1	NECROPTOSIS
H2AX	NECROPTOSIS
H2AC20	NECROPTOSIS
H2AC12	NECROPTOSIS
H2AC1	NECROPTOSIS
H2AW	NECROPTOSIS
H2AB3	NECROPTOSIS
H2AC8	NECROPTOSIS
H2AC4	NECROPTOSIS
MACROH2A2	NECROPTOSIS
MACROH2A1	NECROPTOSIS
H2AC19	NECROPTOSIS
H2AJ	NECROPTOSIS
H2AB1	NECROPTOSIS
H2AC17	NECROPTOSIS
H2AC18	NECROPTOSIS
H2AC11	NECROPTOSIS
H2AC21	NECROPTOSIS
H2AZ2	NECROPTOSIS
H2AC7	NECROPTOSIS
H2AZ1	NECROPTOSIS
H2AC15	NECROPTOSIS
H2AC6	NECROPTOSIS
H2AC13	NECROPTOSIS
H2AC14	NECROPTOSIS
H2AC16	NECROPTOSIS
H2AB2	NECROPTOSIS
PPIA	NECROPTOSIS
BCL2	NECROPTOSIS
BAK1	PYROPTOSIS
TP63	PYROPTOSIS
CHMP2B	PYROPTOSIS
BAX	PYROPTOSIS
GZMB	PYROPTOSIS
CHMP4B	PYROPTOSIS
GSDMD	PYROPTOSIS
GSDME	PYROPTOSIS
IL1A	PYROPTOSIS
CHMP3	PYROPTOSIS
IRF1	PYROPTOSIS
IL1B	PYROPTOSIS
CHMP2A	PYROPTOSIS
CASP1	PYROPTOSIS
CASP5	PYROPTOSIS
TP53	PYROPTOSIS
CHMP7	PYROPTOSIS
IL18	PYROPTOSIS
CASP3	PYROPTOSIS
CHMP4C	PYROPTOSIS
IRF2	PYROPTOSIS
CYCS	PYROPTOSIS
CHMP6	PYROPTOSIS
HMGB1	PYROPTOSIS
CASP4	PYROPTOSIS
ELANE	PYROPTOSIS
CHMP4A	PYROPTOSIS
CASP10	APOPTOSIS
CASP9	APOPTOSIS
CASP8	APOPTOSIS
CASP7	APOPTOSIS
CHUK	APOPTOSIS
PRKAR2B	APOPTOSIS
TNF	APOPTOSIS
TNFSF10	APOPTOSIS
BIRC3	APOPTOSIS
XIAP	APOPTOSIS
PPP3R2	APOPTOSIS
PPP3CC	APOPTOSIS
PPP3R1	APOPTOSIS
MYD88	APOPTOSIS
FADD	APOPTOSIS
CFLAR	APOPTOSIS
RIPK1	APOPTOSIS
BAD	APOPTOSIS
IRAK4	APOPTOSIS
BID	APOPTOSIS
BAX	APOPTOSIS
IKBKB	APOPTOSIS
CASP6	APOPTOSIS
IL1A	APOPTOSIS
AKT1	APOPTOSIS
CASP3	APOPTOSIS
AKT2	APOPTOSIS
TNFRSF1A	APOPTOSIS
AKT3	APOPTOSIS
CHP2	APOPTOSIS
ATM	APOPTOSIS
ENDOG	APOPTOSIS
NFKB1	APOPTOSIS
NFKBIA	APOPTOSIS
CAPN2	APOPTOSIS
PIK3R5	APOPTOSIS
IKBKG	APOPTOSIS
CAPN1	APOPTOSIS
IL3RA	APOPTOSIS
IL3	APOPTOSIS
RELA	APOPTOSIS
ENDOD1	APOPTOSIS
APAF1	APOPTOSIS
PRKX	APOPTOSIS
CSF2RB	APOPTOSIS
TNFRSF10A	APOPTOSIS
TRAF2	APOPTOSIS
TNFRSF10D	APOPTOSIS
NGF	APOPTOSIS
TNFRSF10B	APOPTOSIS
TNFRSF10C	APOPTOSIS
MAP3K14	APOPTOSIS
IL1RAP	APOPTOSIS
IL1B	APOPTOSIS
IRAK2	APOPTOSIS
IL1R1	APOPTOSIS
IRAK1	APOPTOSIS
TRADD	APOPTOSIS
PIK3R3	APOPTOSIS
BCL2	APOPTOSIS
BCL2L1	APOPTOSIS
BIRC2	APOPTOSIS
IRAK3	APOPTOSIS
PRKACA	APOPTOSIS
PRKACB	APOPTOSIS
PRKACG	APOPTOSIS
PPP3CB	APOPTOSIS
TP53	APOPTOSIS
PPP3CA	APOPTOSIS
PIK3CA	APOPTOSIS
PIK3CB	APOPTOSIS
FAS	APOPTOSIS
DFFA	APOPTOSIS
CYCS	APOPTOSIS
DFFB	APOPTOSIS
PIK3CD	APOPTOSIS
PRKAR1A	APOPTOSIS
FASLG	APOPTOSIS
PRKAR2A	APOPTOSIS
PRKAR1B	APOPTOSIS
EXOG	APOPTOSIS
PIK3CG	APOPTOSIS
AIFM1	APOPTOSIS
NTRK1	APOPTOSIS
PIK3R1	APOPTOSIS
PIK3R2	APOPTOSIS
CHP1	APOPTOSIS
PMAIP1	APOPTOSIS
JUN	APOPTOSIS
BCL2L11	APOPTOSIS
MCL1	APOPTOSIS
SPTAN1	APOPTOSIS
DIABLO	APOPTOSIS
BIK	APOPTOSIS
CDKN1A	APOPTOSIS
GADD45A	APOPTOSIS
DDIT3	APOPTOSIS
CDKN1B	APOPTOSIS
GSN	APOPTOSIS
SQSTM1	APOPTOSIS
EGR3	APOPTOSIS
CD44	APOPTOSIS
IL18	APOPTOSIS
IGFBP6	APOPTOSIS
PRF1	APOPTOSIS
DAP	APOPTOSIS
CCND1	APOPTOSIS
BTG3	APOPTOSIS
F2R	APOPTOSIS
SATB1	APOPTOSIS
BNIP3L	APOPTOSIS
CASP4	APOPTOSIS
TNFRSF12A	APOPTOSIS
CREBBP	APOPTOSIS
RHOB	APOPTOSIS
GPX3	APOPTOSIS
PDGFRB	APOPTOSIS
TSPO	APOPTOSIS
CCND2	APOPTOSIS
TIMP1	APOPTOSIS
CTNNB1	APOPTOSIS
IRF1	APOPTOSIS
HSPB1	APOPTOSIS
ADD1	APOPTOSIS
TIMP2	APOPTOSIS
BTG2	APOPTOSIS
TIMP3	APOPTOSIS
LEF1	APOPTOSIS
CASP1	APOPTOSIS
GPX1	APOPTOSIS
BCL10	APOPTOSIS
IGF2R	APOPTOSIS
CDC25B	APOPTOSIS
AIFM3	APOPTOSIS
CD38	APOPTOSIS
HGF	APOPTOSIS
CLU	APOPTOSIS
ATF3	APOPTOSIS
LGALS3	APOPTOSIS
LUM	APOPTOSIS
LMNA	APOPTOSIS
GADD45B	APOPTOSIS
CDK2	APOPTOSIS
IFNB1	APOPTOSIS
RETSAT	APOPTOSIS
SMAD7	APOPTOSIS
SOD1	APOPTOSIS
PTK2	APOPTOSIS
ENO2	APOPTOSIS
HMOX1	APOPTOSIS
IER3	APOPTOSIS
BCL2L10	APOPTOSIS
CD2	APOPTOSIS
GCH1	APOPTOSIS
MMP2	APOPTOSIS
VDAC2	APOPTOSIS
TAP1	APOPTOSIS
PLAT	APOPTOSIS
IFNGR1	APOPTOSIS
APP	APOPTOSIS
BRCA1	APOPTOSIS
ROCK1	APOPTOSIS
PSEN1	APOPTOSIS
DCN	APOPTOSIS
PSEN2	APOPTOSIS
SOD2	APOPTOSIS
BMF	APOPTOSIS
EREG	APOPTOSIS
KRT18	APOPTOSIS
TGFB2	APOPTOSIS
WEE1	APOPTOSIS
RARA	APOPTOSIS
CD14	APOPTOSIS
CD69	APOPTOSIS
PEA15	APOPTOSIS
DNAJC3	APOPTOSIS
CASP2	APOPTOSIS
CTH	APOPTOSIS
PLCB2	APOPTOSIS
BMP2	APOPTOSIS
HMGB2	APOPTOSIS
PLPPR4	APOPTOSIS
H1-0	APOPTOSIS
TGFBR3	APOPTOSIS
EBP	APOPTOSIS
TXNIP	APOPTOSIS
ANKH	APOPTOSIS
RHOT2	APOPTOSIS
CYLD	APOPTOSIS
GSTM1	APOPTOSIS
GSR	APOPTOSIS
BGN	APOPTOSIS
GNA15	APOPTOSIS
MGMT	APOPTOSIS
PPT1	APOPTOSIS
F2	APOPTOSIS
IL6	APOPTOSIS
SC5D	APOPTOSIS
IFITM3	APOPTOSIS
RNASEL	APOPTOSIS
EMP1	APOPTOSIS
CAV1	APOPTOSIS
DNM1L	APOPTOSIS
ANXA1	APOPTOSIS
TOP2A	APOPTOSIS
ISG20	APOPTOSIS
SLC20A1	APOPTOSIS
MADD	APOPTOSIS
PPP2R5B	APOPTOSIS
BCAP31	APOPTOSIS
ERBB3	APOPTOSIS
NEDD9	APOPTOSIS
SAT1	APOPTOSIS
PDCD4	APOPTOSIS
BCL2L2	APOPTOSIS
FEZ1	APOPTOSIS
ERBB2	APOPTOSIS
DNAJA1	APOPTOSIS
DAP3	APOPTOSIS
DPYD	APOPTOSIS
NEFH	APOPTOSIS
PAK1	APOPTOSIS
FDXR	APOPTOSIS
GPX4	APOPTOSIS
ETF1	APOPTOSIS
CCNA1	APOPTOSIS
GUCY2D	APOPTOSIS
AVPR1A	APOPTOSIS
PSMB1	APOPTOSIS
PSMC4	APOPTOSIS
VIM	APOPTOSIS
BAK1	APOPTOSIS
DAPK2	APOPTOSIS
CDH1	APOPTOSIS
PSMA4	APOPTOSIS
DSG2	APOPTOSIS
PRKCQ	APOPTOSIS
PSME4	APOPTOSIS
ARHGAP10	APOPTOSIS
TP63	APOPTOSIS
TP73	APOPTOSIS
PKP1	APOPTOSIS
PSMC5	APOPTOSIS
PPP1R13B	APOPTOSIS
DYNLL1	APOPTOSIS
PSME1	APOPTOSIS
CLSPN	APOPTOSIS
PSMD5	APOPTOSIS
DSP	APOPTOSIS
PSMD8	APOPTOSIS
MAPK1	APOPTOSIS
GZMB	APOPTOSIS
PSMC6	APOPTOSIS
PSMA3	APOPTOSIS
PSMC1	APOPTOSIS
PSMB5	APOPTOSIS
ACIN1	APOPTOSIS
PSMA6	APOPTOSIS
PSME2	APOPTOSIS
PSMA7	APOPTOSIS
E2F1	APOPTOSIS
PSMD10	APOPTOSIS
BMX	APOPTOSIS
STK24	APOPTOSIS
MAPK3	APOPTOSIS
PSMD7	APOPTOSIS
TJP1	APOPTOSIS
GSDMD	APOPTOSIS
BBC3	APOPTOSIS
CARD8	APOPTOSIS
GSDME	APOPTOSIS
PSMA2	APOPTOSIS
MAPK8	APOPTOSIS
UNC5B	APOPTOSIS
PSMD3	APOPTOSIS
SEPTIN4	APOPTOSIS
KPNB1	APOPTOSIS
C1QBP	APOPTOSIS
PSMD11	APOPTOSIS
YWHAE	APOPTOSIS
PSMD9	APOPTOSIS
LMNB1	APOPTOSIS
UNC5A	APOPTOSIS
KPNA1	APOPTOSIS
TFDP2	APOPTOSIS
PSMD14	APOPTOSIS
TJP2	APOPTOSIS
H1-3	APOPTOSIS
H1-1	APOPTOSIS
PSMF1	APOPTOSIS
PSMB2	APOPTOSIS
TICAM1	APOPTOSIS
SEM1	APOPTOSIS
YWHAH	APOPTOSIS
PSMA1	APOPTOSIS
PSME3	APOPTOSIS
YWHAQ	APOPTOSIS
STK26	APOPTOSIS
DSG3	APOPTOSIS
DSG1	APOPTOSIS
APC	APOPTOSIS
DBNL	APOPTOSIS
NMT1	APOPTOSIS
TLR4	APOPTOSIS
PSMB7	APOPTOSIS
UACA	APOPTOSIS
PSMB6	APOPTOSIS
PSMA5	APOPTOSIS
TP53BP2	APOPTOSIS
RPS27A	APOPTOSIS
CDKN2A	APOPTOSIS
GAS2	APOPTOSIS
APIP	APOPTOSIS
UBC	APOPTOSIS
LY96	APOPTOSIS
PSMA8	APOPTOSIS
APPL1	APOPTOSIS
PSMD4	APOPTOSIS
PSMB4	APOPTOSIS
PSMC2	APOPTOSIS
OMA1	APOPTOSIS
PSMD6	APOPTOSIS
PRKCD	APOPTOSIS
YWHAZ	APOPTOSIS
PSMC3	APOPTOSIS
YWHAB	APOPTOSIS
DAPK3	APOPTOSIS
H1-4	APOPTOSIS
FNTA	APOPTOSIS
STAT3	APOPTOSIS
AVEN	APOPTOSIS
YWHAG	APOPTOSIS
UBB	APOPTOSIS
PSMD1	APOPTOSIS
PSMD2	APOPTOSIS
SFN	APOPTOSIS
PLEC	APOPTOSIS
MAGED1	APOPTOSIS
PAK2	APOPTOSIS
H1-5	APOPTOSIS
PSMD13	APOPTOSIS
MAPT	APOPTOSIS
DCC	APOPTOSIS
H1-2	APOPTOSIS
HMGB1	APOPTOSIS
DAPK1	APOPTOSIS
PSMD12	APOPTOSIS
OCLN	APOPTOSIS
TFDP1	APOPTOSIS
OPA1	APOPTOSIS
PSMB8	APOPTOSIS
PSMB10	APOPTOSIS
UBA52	APOPTOSIS
PSMB11	APOPTOSIS
PSMB9	APOPTOSIS
TICAM2	APOPTOSIS
DYNLL2	APOPTOSIS
PSMB3	APOPTOSIS
MTOR	APOPTOSIS
ITGA5	APOPTOSIS
CRYBA1	APOPTOSIS
STK11	APOPTOSIS
MAP3K7	APOPTOSIS
CEACAM6	APOPTOSIS
ITGB1	APOPTOSIS
TLE1	APOPTOSIS
NTRK2	APOPTOSIS
PTRH2	APOPTOSIS
BRMS1	APOPTOSIS
ANKRD13C	APOPTOSIS
CEACAM5	APOPTOSIS
TSC2	APOPTOSIS
SNAI2	APOPTOSIS
NOTCH1	APOPTOSIS
SIK1	APOPTOSIS
CHEK2	APOPTOSIS
PDK4	APOPTOSIS
MYBBP1A	APOPTOSIS
TLE5	APOPTOSIS
SRC	APOPTOSIS
ZNF304	APOPTOSIS
