# Supplementary material for: Identification of early Alzheimer’s disease subclass and signature genes based on PANoptosis genes
Source: Front Immunol. 2024 Nov 22;15:1462003. doi: 10.3389/fimmu.2024.1462003 (PMC11621049; doi:10.3389/fimmu.2024.1462003)
Supplement: Supplementary file 4 [file Table3.xlsx]

## Sheet: Sheet1
Table S3 10 hub gene - drugs interaction
search_term	match_term	match_type	gene	drug	interaction_types	sources	pmids
SNAP25	SNAP25	Definite	SNAP25	INCOBOTULINUMTOXINA	inhibitor	ChemblInteractions
SNAP25	SNAP25	Definite	SNAP25	ONABOTULINUMTOXINA	inhibitor	ChemblInteractions
SNAP25	SNAP25	Definite	SNAP25	ABOBOTULINUMTOXINA	inhibitor	ChemblInteractions
SNAP25	SNAP25	Definite	SNAP25	DIAZOXIDE		NCI	15752769
GAD1	GAD1	Definite	GAD1	METHADONE		PharmGKB	31866536
PVALB	PVALB	Definite	PVALB	SODIUM CHLORIDE		NCI	9133585
SYP	SYP	Definite	SYP	MORPHINE		NCI	10710628
GRIN2A	GRIN2A	Definite	GRIN2A	NEBOGLAMINE	positive modulator	ChemblInteractions
GRIN2A	GRIN2A	Definite	GRIN2A	ACAMPROSATE CALCIUM	antagonist	ChemblInteractions
GRIN2A	GRIN2A	Definite	GRIN2A	NERAMEXANE MESYLATE	antagonist	ChemblInteractions
GRIN2A	GRIN2A	Definite	GRIN2A	DIZOCILPINE	blocker	DTC	20361801
GRIN2A	GRIN2A	Definite	GRIN2A	DEXTROMETHORPHAN POLISTIREX	antagonist	ChemblInteractions
GRIN2A	GRIN2A	Definite	GRIN2A	INDANTADOL	antagonist	ChemblInteractions
GRIN2A	GRIN2A	Definite	GRIN2A	APIMOSTINEL	partial agonist	ChemblInteractions
GRIN2A	GRIN2A	Definite	GRIN2A	AV-101	antagonist	ChemblInteractions
GRIN2A	GRIN2A	Definite	GRIN2A	FELBAMATE	antagonist	ChemblInteractions|TEND	11752352
GRIN2A	GRIN2A	Definite	GRIN2A	KETAMINE	blocker	DTC	20361801
GRIN2A	GRIN2A	Definite	GRIN2A	MEMANTINE	antagonist	DTC|TEND	8886398|9120573|16009352|15901795|20361801|14530799
GRIN2A	GRIN2A	Definite	GRIN2A	RALFINAMIDE	antagonist	ChemblInteractions
GRIN2A	GRIN2A	Definite	GRIN2A	GLYCINE	agonist|antagonist	TTD	17360906|17405869|17646495|17513636|11752352|17403555
GRIN2A	GRIN2A	Definite	GRIN2A	DEXTROMETHORPHAN HYDROBROMIDE	antagonist	ChemblInteractions
GRIN2A	GRIN2A	Definite	GRIN2A	ORPHENADRINE CITRATE	antagonist	ChemblInteractions
GRIN2A	GRIN2A	Definite	GRIN2A	ORPHENADRINE HYDROCHLORIDE	antagonist	ChemblInteractions
GRIN2A	GRIN2A	Definite	GRIN2A	AZD8108	antagonist	ChemblInteractions
GRIN2A	GRIN2A	Definite	GRIN2A	RAPASTINEL	partial agonist	ChemblInteractions
GRIN2A	GRIN2A	Definite	GRIN2A	CNS-5161	blocker	ChemblInteractions
GRIN2A	GRIN2A	Definite	GRIN2A	LANICEMINE	blocker	ChemblInteractions
GRIN2A	GRIN2A	Definite	GRIN2A	GW468816	antagonist	ChemblInteractions
GRIN2A	GRIN2A	Definite	GRIN2A	DELUCEMINE	antagonist	ChemblInteractions
GRIN2A	GRIN2A	Definite	GRIN2A	AMANTADINE HYDROCHLORIDE	antagonist	ChemblInteractions
GRIN2A	GRIN2A	Definite	GRIN2A	KETAMINE HYDROCHLORIDE		ChemblInteractions
GRIN2A	GRIN2A	Definite	GRIN2A	PHILANTHOTOXIN 343		DTC	20873775
GRIN2A	GRIN2A	Definite	GRIN2A	MEMANTINE HYDROCHLORIDE		ChemblInteractions
GRIN2A	GRIN2A	Definite	GRIN2A	ESKETAMINE HYDROCHLORIDE		ChemblInteractions
GRIN2A	GRIN2A	Definite	GRIN2A	ESKETAMINE		ChemblInteractions
GRIN2A	GRIN2A	Definite	GRIN2A	HALOPERIDOL		PharmGKB	27023437
GRIN2A	GRIN2A	Definite	GRIN2A	NBQX		TTD
SLC12A5	SLC12A5	Definite	SLC12A5	BUMETANIDE	inhibitor	TdgClinicalTrial|TEND	10793196
